# Supplementary material for: Dynamics and Conformations of a Full-Length CRESS-DNA Replicase
Source: Viruses. 2023 Dec 8;15(12):2393. doi: 10.3390/v15122393 (PMC10747457; doi:10.3390/v15122393)
Supplement: Supplementary file 1 [file viruses-15-02393-s001.zip]

Archive with 1 entries (1 files):
- viruses-2714728-supplementary.pdf
